# Supplementary material for: Pear flower and leaf microbiome dynamics during the naturally occurring spread of Erwinia amylovora
Source: mSphere. 2025 May 5;10(5):e00011-25. doi: 10.1128/msphere.00011-25 (PMC12108086; doi:10.1128/msphere.00011-25)
Supplement: Supplemental tables — Tables S1 to S6. [file msphere.00011-25-s0002.xlsx]

## Sheet: Table S1
Table S1: sample data
Sample	Cultivar	flower.or.leaf	Phenological.stage	Location.on.tree	Collection.date	Tree.number	Plate	T_max	T_max_previous_day	T_min	WetHours	WetHours_previous_day	input	filtered	percentage.of.input.passed.filter	denoised	merged	percentage.of.input.merged	non.chimeric	percentage.of.input.non.chimeric
categorical	categorical	categorical	categorical	categorical	categorical	categorical	categorical	numeric	numeric	numeric	numeric	numeric	categorical	numeric	numeric	numeric	numeric	numeric	numeric	numeric
2	Spadona	flower	white buds	high	24.03.2019	5	1	20.6	21	9.2	8.33	14.02	65775	48544	73.8	48487	41777	63.52	38044	57.84
3	Spadona	flower	white buds	low	24.03.2019	4	1	20.6	21	9.2	8.33	14.02	72300	51077	70.65	50715	44555	61.63	36327	50.24
5	Spadona	flower	white buds	high	24.03.2019	2	1	20.6	21	9.2	8.33	14.02	73647	50872	69.08	50488	44415	60.31	37021	50.27
6	Spadona	flower	white buds	high	24.03.2019	4	1	20.6	21	9.2	8.33	14.02	82156	57898	70.47	57625	50298	61.22	41800	50.88
9	Spadona	flower	white buds	high	24.03.2019	3	1	20.6	21	9.2	8.33	14.02	72140	51420	71.28	50997	45233	62.7	34685	48.08
11	Spadona	leaf	leaf	NA	24.03.2019	6	1	20.6	21	9.2	8.33	14.02	76286	54365	71.26	53655	47348	62.07	38211	50.09
12	Spadona	flower	white buds	low	24.03.2019	1	1	20.6	21	9.2	8.33	14.02	101738	68702	67.53	68079	59993	58.97	47971	47.15
13	Spadona	leaf	leaf	NA	24.03.2019	3	1	20.6	21	9.2	8.33	14.02	126186	90253	71.52	89312	80605	63.88	62772	49.75
14	Spadona	leaf	leaf	NA	24.03.2019	1	1	20.6	21	9.2	8.33	14.02	74845	53072	70.91	52344	46463	62.08	32802	43.83
15	Spadona	flower	white buds	low	24.03.2019	3	1	20.6	21	9.2	8.33	14.02	71271	49820	69.9	49304	43175	60.58	34184	47.96
16	Spadona	flower	white buds	high	24.03.2019	1	1	20.6	21	9.2	8.33	14.02	77414	52871	68.3	52447	46139	59.6	37445	48.37
17	Spadona	flower	white buds	high	24.03.2019	6	1	20.6	21	9.2	8.33	14.02	70130	49159	70.1	48828	43127	61.5	33166	47.29
18	Spadona	leaf	leaf	NA	24.03.2019	4	1	20.6	21	9.2	8.33	14.02	72283	51557	71.33	50921	44448	61.49	35700	49.39
19	Spadona	flower	white buds	low	24.03.2019	6	1	20.6	21	9.2	8.33	14.02	69389	48307	69.62	48047	42064	60.62	32659	47.07
20	Spadona	leaf	leaf	NA	24.03.2019	5	1	20.6	21	9.2	8.33	14.02	71316	50428	70.71	49868	42765	59.97	35792	50.19
23	Spadona	leaf	leaf	NA	24.03.2019	2	1	20.6	21	9.2	8.33	14.02	74563	53971	72.38	53659	48467	65	33150	44.46
24	Spadona	flower	white buds	low	24.03.2019	5	1	20.6	21	9.2	8.33	14.02	65330	48061	73.57	47875	43413	66.45	29475	45.12
25	Spadona	flower	initial bloom	high	27.03.2019	3	1	19.3	19.3	7	8.86	5.3	68809	50148	72.88	49795	45021	65.43	31663	46.02
26	Spadona	flower	initial bloom	low	27.03.2019	3	1	19.3	19.3	7	8.86	5.3	68591	49623	72.35	49240	44302	64.59	32825	47.86
27	Spadona	flower	initial bloom	low	27.03.2019	5	1	19.3	19.3	7	8.86	5.3	73854	52332	70.86	52044	45572	61.71	37360	50.59
29	Spadona	flower	initial bloom	high	27.03.2019	4	1	19.3	19.3	7	8.86	5.3	76795	55624	72.43	55320	49688	64.7	37364	48.65
30	Spadona	flower	initial bloom	high	27.03.2019	2	1	19.3	19.3	7	8.86	5.3	64363	46214	71.8	45949	41678	64.75	29804	46.31
32	Spadona	flower	initial bloom	high	27.03.2019	1	1	19.3	19.3	7	8.86	5.3	71982	50492	70.15	49805	43105	59.88	35264	48.99
36	Spadona	flower	initial bloom	high	27.03.2019	6	1	19.3	19.3	7	8.86	5.3	75594	52460	69.4	51157	44825	59.3	30735	40.66
39	Spadona	flower	initial bloom	low	27.03.2019	4	1	19.3	19.3	7	8.86	5.3	73036	52966	72.52	52627	46356	63.47	38747	53.05
40	Spadona	leaf	leaf	NA	27.03.2019	1	1	19.3	19.3	7	8.86	5.3	90595	62355	68.83	62118	54702	60.38	46151	50.94
41	Spadona	flower	initial bloom	low	27.03.2019	6	1	19.3	19.3	7	8.86	5.3	68525	49456	72.17	49151	43352	63.26	34783	50.76
42	Spadona	flower	initial bloom	low	27.03.2019	2	1	19.3	19.3	7	8.86	5.3	68183	48116	70.57	47824	42360	62.13	34769	50.99
43	Spadona	leaf	leaf	NA	27.03.2019	6	1	19.3	19.3	7	8.86	5.3	66664	47298	70.95	47066	41308	61.96	33953	50.93
44	Spadona	leaf	leaf	NA	27.03.2019	5	1	19.3	19.3	7	8.86	5.3	66406	44675	67.28	44477	38978	58.7	32344	48.71
45	Spadona	leaf	leaf	NA	27.03.2019	2	1	19.3	19.3	7	8.86	5.3	66398	48541	73.11	48271	42558	64.1	36087	54.35
46	Spadona	flower	initial bloom	high	27.03.2019	5	1	19.3	19.3	7	8.86	5.3	75725	51987	68.65	51639	45233	59.73	35871	47.37
47	Spadona	leaf	leaf	NA	27.03.2019	4	1	19.3	19.3	7	8.86	5.3	73966	53325	72.09	53012	46030	62.23	39706	53.68
49	Spadona	flower	initial bloom	low	31.03.2019	1	1	13	18.1	11.9	17.33	14.32	70358	47189	67.07	46587	41089	58.4	33501	47.62
50	Spadona	flower	initial bloom	high	31.03.2019	2	1	13	18.1	11.9	17.33	14.32	69631	46508	66.79	45997	40445	58.08	32946	47.32
53	Spadona	leaf	leaf	NA	31.03.2019	5	1	13	18.1	11.9	17.33	14.32	67263	47975	71.32	46810	39824	59.21	31272	46.49
54	Spadona	flower	initial bloom	high	31.03.2019	6	1	13	18.1	11.9	17.33	14.32	70020	49534	70.74	48558	41500	59.27	33243	47.48
55	Spadona	flower	initial bloom	low	31.03.2019	3	1	13	18.1	11.9	17.33	14.32	58769	41550	70.7	40889	35767	60.86	27312	46.47
56	Spadona	flower	initial bloom	high	31.03.2019	4	1	13	18.1	11.9	17.33	14.32	104644	75445	72.1	74625	65032	62.15	55332	52.88
57	Spadona	flower	initial bloom	high	31.03.2019	5	1	13	18.1	11.9	17.33	14.32	74898	53133	70.94	52024	44956	60.02	34567	46.15
59	Spadona	flower	initial bloom	low	31.03.2019	6	1	13	18.1	11.9	17.33	14.32	65616	45785	69.78	44505	38210	58.23	31056	47.33
60	Spadona	flower	initial bloom	low	31.03.2019	5	1	13	18.1	11.9	17.33	14.32	86171	60350	70.04	59353	53110	61.63	41898	48.62
61	Spadona	leaf	leaf	NA	31.03.2019	4	1	13	18.1	11.9	17.33	14.32	70688	50259	71.1	49370	43483	61.51	36714	51.94
62	Spadona	flower	initial bloom	low	31.03.2019	4	1	13	18.1	11.9	17.33	14.32	76242	53153	69.72	52315	45386	59.53	36550	47.94
63	Spadona	flower	initial bloom	high	31.03.2019	3	1	13	18.1	11.9	17.33	14.32	73083	53038	72.57	52436	45872	62.77	37853	51.79
64	Spadona	leaf	leaf	NA	31.03.2019	6	1	13	18.1	11.9	17.33	14.32	68796	47560	69.13	46042	39172	56.94	32718	47.56
65	Spadona	flower	initial bloom	high	31.03.2019	1	1	13	18.1	11.9	17.33	14.32	74210	50161	67.59	49562	43494	58.61	35245	47.49
67	Spadona	leaf	leaf	NA	31.03.2019	3	1	13	18.1	11.9	17.33	14.32	67939	46287	68.13	45095	39492	58.13	31309	46.08
68	Spadona	flower	initial bloom	low	31.03.2019	2	1	13	18.1	11.9	17.33	14.32	72313	51572	71.32	50636	43730	60.47	35442	49.01
70	Spadona	leaf	leaf	NA	31.03.2019	1	1	13	18.1	11.9	17.33	14.32	73950	53111	71.82	52906	45588	61.65	42496	57.47
71	Spadona	leaf	leaf	NA	31.03.2019	2	1	13	18.1	11.9	17.33	14.32	68538	46194	67.4	45067	38728	56.51	32057	46.77
72	Coscia	flower	white buds	low	11.04.2019	12	1	23.2	22.6	7.3	9.17	3.77	74732	48949	65.5	48083	43341	58	34683	46.41
73	Coscia	flower	full bloom	low	11.04.2019	7	1	23.2	22.6	7.3	9.17	3.77	68551	48220	70.34	47460	43053	62.8	31927	46.57
74	Coscia	flower	white buds	low	11.04.2019	10	1	23.2	22.6	7.3	9.17	3.77	78198	52215	66.77	51854	47065	60.19	40056	51.22
75	Coscia	flower	full bloom	low	11.04.2019	9	1	23.2	22.6	7.3	9.17	3.77	69104	51610	74.68	51137	47913	69.33	30102	43.56
76	Coscia	flower	full bloom	high	11.04.2019	8	1	23.2	22.6	7.3	9.17	3.77	65079	47835	73.5	47570	45497	69.91	26411	40.58
77	Coscia	flower	full bloom	low	11.04.2019	11	1	23.2	22.6	7.3	9.17	3.77	69584	50125	72.04	49784	46932	67.45	28338	40.72
78	Coscia	flower	white buds	low	11.04.2019	8	1	23.2	22.6	7.3	9.17	3.77	65537	45227	69.01	44722	39991	61.02	33268	50.76
79	Coscia	flower	full bloom	low	11.04.2019	8	1	23.2	22.6	7.3	9.17	3.77	73048	51603	70.64	50731	45319	62.04	26342	36.06
81	Coscia	flower	white buds	low	11.04.2019	9	1	23.2	22.6	7.3	9.17	3.77	70687	49088	69.44	48257	42205	59.71	31626	44.74
82	Coscia	flower	initial bloom	low	11.04.2019	8	1	23.2	22.6	7.3	9.17	3.77	69181	48646	70.32	47909	42350	61.22	33298	48.13
83	Coscia	flower	initial bloom	high	11.04.2019	8	1	23.2	22.6	7.3	9.17	3.77	77644	51152	65.88	50239	44877	57.8	34741	44.74
84	Coscia	flower	initial bloom	high	11.04.2019	12	1	23.2	22.6	7.3	9.17	3.77	62066	44247	71.29	43692	39087	62.98	30358	48.91
86	Coscia	flower	white buds	high	11.04.2019	10	1	23.2	22.6	7.3	9.17	3.77	70822	47946	67.7	47529	42168	59.54	33384	47.14
88	Coscia	flower	initial bloom	low	11.04.2019	11	1	23.2	22.6	7.3	9.17	3.77	67058	44994	67.1	44026	38696	57.71	30976	46.19
89	Coscia	flower	white buds	low	11.04.2019	11	1	23.2	22.6	7.3	9.17	3.77	65229	44653	68.46	44189	39590	60.69	32435	49.72
90	Coscia	flower	white buds	high	11.04.2019	8	1	23.2	22.6	7.3	9.17	3.77	73147	50119	68.52	49202	43220	59.09	34362	46.98
91	Coscia	leaf	leaf	NA	11.04.2019	9	1	23.2	22.6	7.3	9.17	3.77	78744	55935	71.03	55114	48384	61.44	37352	47.43
92	Coscia	leaf	leaf	NA	11.04.2019	10	1	23.2	22.6	7.3	9.17	3.77	67222	46899	69.77	46005	40952	60.92	30338	45.13
93	Coscia	leaf	leaf	NA	11.04.2019	11	1	23.2	22.6	7.3	9.17	3.77	67792	49531	73.06	48956	43917	64.78	34833	51.38
94	Coscia	flower	white buds	high	11.04.2019	12	1	23.2	22.6	7.3	9.17	3.77	75658	53719	71	53006	46665	61.68	36032	47.62
95	Coscia	flower	initial bloom	high	11.04.2019	10	1	23.2	22.6	7.3	9.17	3.77	67386	45486	67.5	44483	39458	58.56	30965	45.95
96	Coscia	flower	initial bloom	low	11.04.2019	10	1	23.2	22.6	7.3	9.17	3.77	68172	51076	74.92	50238	45980	67.45	28111	41.24
98	Coscia	flower	initial bloom	low	11.04.2019	12	1	23.2	22.6	7.3	9.17	3.77	69747	49909	71.56	49210	44601	63.95	36347	52.11
99	Coscia	flower	white buds	high	11.04.2019	11	1	23.2	22.6	7.3	9.17	3.77	69586	49386	70.97	48911	43140	62	35272	50.69
101	Coscia	flower	white buds	high	11.04.2019	7	1	23.2	22.6	7.3	9.17	3.77	82717	56557	68.37	55987	48770	58.96	39336	47.55
102	Coscia	flower	initial bloom	low	11.04.2019	9	1	23.2	22.6	7.3	9.17	3.77	69613	45755	65.73	44996	39875	57.28	33075	47.51
103	Coscia	flower	initial bloom	high	11.04.2019	7	1	23.2	22.6	7.3	9.17	3.77	69330	49285	71.09	48814	45361	65.43	28179	40.64
104	Coscia	flower	white buds	low	11.04.2019	7	1	23.2	22.6	7.3	9.17	3.77	76829	53508	69.65	52965	46979	61.15	38050	49.53
105	Coscia	flower	white buds	high	11.04.2019	9	1	23.2	22.6	7.3	9.17	3.77	75164	50860	67.67	50224	44228	58.84	35115	46.72
106	Coscia	flower	initial bloom	high	11.04.2019	9	1	23.2	22.6	7.3	9.17	3.77	70320	49587	70.52	48673	43484	61.84	33842	48.13
107	Coscia	flower	full bloom	high	11.04.2019	9	1	23.2	22.6	7.3	9.17	3.77	72932	55036	75.46	54519	51791	71.01	28669	39.31
109	Coscia	flower	full bloom	high	13.04.2019	7	1	31.7	27.7	8.3	9.24	9.34	69914	51251	73.31	50832	47949	68.58	25229	36.09
110	Coscia	flower	full bloom	low	13.04.2019	12	1	31.7	27.7	8.3	9.24	9.34	69280	52442	75.7	51925	49232	71.06	28215	40.73
111	Coscia	flower	white buds	low	13.04.2019	11	1	31.7	27.7	8.3	9.24	9.34	72796	51737	71.07	51139	45532	62.55	35559	48.85
112	Coscia	flower	full bloom	high	13.04.2019	12	1	31.7	27.7	8.3	9.24	9.34	72539	53488	73.74	53022	50041	68.98	30146	41.56
113	Coscia	flower	full bloom	low	11.04.2019	12	1	23.2	22.6	7.3	9.17	3.77	71519	52512	73.42	51957	49201	68.79	30241	42.28
114	Coscia	flower	initial bloom	low	11.04.2019	7	1	23.2	22.6	7.3	9.17	3.77	1526	1042	68.28	1035	1035	67.82	1035	67.82
115	Coscia	leaf	leaf	NA	11.04.2019	8	1	23.2	22.6	7.3	9.17	3.77	66745	46266	69.32	44798	38281	57.35	27256	40.84
116	Coscia	leaf	leaf	NA	11.04.2019	7	1	23.2	22.6	7.3	9.17	3.77	71297	49780	69.82	48614	42541	59.67	32956	46.22
117	Coscia	flower	initial bloom	high	11.04.2019	11	1	23.2	22.6	7.3	9.17	3.77	78161	52761	67.5	51866	45739	58.52	38322	49.03
118	Coscia	flower	full bloom	high	11.04.2019	10	1	23.2	22.6	7.3	9.17	3.77	73589	54097	73.51	53485	49578	67.37	30614	41.6
119	Coscia	leaf	leaf	NA	11.04.2019	12	1	23.2	22.6	7.3	9.17	3.77	70190	47152	67.18	45944	39376	56.1	30642	43.66
121	Coscia	flower	full bloom	low	13.04.2019	9	1	31.7	27.7	8.3	9.24	9.34	66853	49904	74.65	49284	45676	68.32	28127	42.07
122	Coscia	leaf	leaf	NA	13.04.2019	9	1	31.7	27.7	8.3	9.24	9.34	66200	46512	70.26	45974	40953	61.86	31095	46.97
123	Coscia	flower	initial bloom	low	13.04.2019	12	1	31.7	27.7	8.3	9.24	9.34	61120	43818	71.69	43305	39256	64.23	32968	53.94
124	Coscia	flower	initial bloom	low	13.04.2019	9	2	31.7	27.7	8.3	9.24	9.34	67802	44930	66.27	44150	39301	57.96	29303	43.22
125	Coscia	flower	white buds	high	13.04.2019	9	2	31.7	27.7	8.3	9.24	9.34	68820	45882	66.67	45373	39599	57.54	33608	48.83
126	Coscia	flower	initial bloom	high	13.04.2019	10	2	31.7	27.7	8.3	9.24	9.34	63196	42254	66.86	41591	37454	59.27	27252	43.12
127	Coscia	flower	initial bloom	high	13.04.2019	8	2	31.7	27.7	8.3	9.24	9.34	74762	50028	66.92	49322	43721	58.48	35226	47.12
128	Coscia	flower	white buds	high	13.04.2019	10	2	31.7	27.7	8.3	9.24	9.34	69523	48302	69.48	47662	41331	59.45	32816	47.2
129	Coscia	leaf	leaf	NA	13.04.2019	12	2	31.7	27.7	8.3	9.24	9.34	75307	53142	70.57	51711	44010	58.44	35681	47.38
130	Coscia	flower	white buds	high	13.04.2019	8	2	31.7	27.7	8.3	9.24	9.34	79657	54602	68.55	53864	47617	59.78	35907	45.08
131	Coscia	flower	white buds	low	13.04.2019	9	2	31.7	27.7	8.3	9.24	9.34	95805	67578	70.54	67041	61291	63.97	42793	44.67
132	Coscia	flower	complete petal fall	high	21.04.2019	9	3	20.6	21	9.2	8.33	14.02	75047	55063	73.37	54983	54393	72.48	37429	49.87
136	Coscia	flower	complete petal fall	low	21.04.2019	9	3	20.6	21	9.2	8.33	14.02	74763	55461	74.18	55401	55061	73.65	38350	51.3
141	Coscia	leaf	leaf	NA	21.04.2019	9	3	20.6	21	9.2	8.33	14.02	74838	53940	72.08	53222	47907	64.01	34185	45.68
143	Coscia	flower	initial petal fall	low	21.04.2019	9	3	20.6	21	9.2	8.33	14.02	61528	45418	73.82	44823	41533	67.5	21638	35.17
144	Coscia	flower	full bloom	high	13.04.2019	11	2	31.7	27.7	8.3	9.24	9.34	73638	53817	73.08	53321	49770	67.59	29701	40.33
145	Coscia	flower	full bloom	low	13.04.2019	7	2	31.7	27.7	8.3	9.24	9.34	81168	62077	76.48	61528	57488	70.83	27672	34.09
146	Coscia	flower	white buds	low	13.04.2019	7	2	31.7	27.7	8.3	9.24	9.34	57003	41096	72.09	40734	36256	63.6	26125	45.83
147	Coscia	flower	white buds	high	13.04.2019	11	2	31.7	27.7	8.3	9.24	9.34	55223	38903	70.45	38360	34098	61.75	25705	46.55
148	Coscia	flower	full bloom	low	13.04.2019	10	2	31.7	27.7	8.3	9.24	9.34	67016	48967	73.07	47881	43534	64.96	23226	34.66
149	Coscia	flower	full bloom	high	13.04.2019	10	2	31.7	27.7	8.3	9.24	9.34	71831	53638	74.67	53152	50360	70.11	29011	40.39
150	Coscia	flower	initial bloom	high	13.04.2019	11	2	31.7	27.7	8.3	9.24	9.34	63374	43382	68.45	42466	37735	59.54	30964	48.86
151	Coscia	flower	full bloom	low	13.04.2019	8	2	31.7	27.7	8.3	9.24	9.34	73493	53262	72.47	52568	48431	65.9	25560	34.78
152	Coscia	flower	white buds	high	13.04.2019	7	2	31.7	27.7	8.3	9.24	9.34	63980	43453	67.92	42716	37510	58.63	29342	45.86
153	Coscia	flower	initial bloom	low	13.04.2019	11	2	31.7	27.7	8.3	9.24	9.34	66512	47242	71.03	46352	41195	61.94	31118	46.79
154	Coscia	flower	initial bloom	low	13.04.2019	7	2	31.7	27.7	8.3	9.24	9.34	65612	43694	66.59	42809	38327	58.41	30804	46.95
155	Coscia	flower	initial bloom	high	13.04.2019	7	2	31.7	27.7	8.3	9.24	9.34	49882	34483	69.13	33378	28990	58.12	22499	45.1
156	Coscia	flower	white buds	high	13.04.2019	12	2	31.7	27.7	8.3	9.24	9.34	55314	37266	67.37	36733	32311	58.41	25344	45.82
158	Coscia	leaf	leaf	NA	13.04.2019	11	2	31.7	27.7	8.3	9.24	9.34	66099	45353	68.61	44216	37345	56.5	32226	48.75
159	Coscia	flower	full bloom	low	13.04.2019	11	2	31.7	27.7	8.3	9.24	9.34	55450	39780	71.74	39300	36236	65.35	24464	44.12
160	Coscia	flower	white buds	low	13.04.2019	12	2	31.7	27.7	8.3	9.24	9.34	69051	49282	71.37	48617	44518	64.47	30284	43.86
161	Coscia	flower	initial bloom	high	13.04.2019	12	2	31.7	27.7	8.3	9.24	9.34	56779	39431	69.45	38800	34694	61.1	27932	49.19
162	Coscia	flower	initial bloom	low	13.04.2019	8	2	31.7	27.7	8.3	9.24	9.34	61630	43279	70.22	42385	37225	60.4	28050	45.51
163	Coscia	leaf	leaf	NA	13.04.2019	7	2	31.7	27.7	8.3	9.24	9.34	73741	53179	72.12	52180	47527	64.45	28937	39.24
164	Coscia	leaf	leaf	NA	13.04.2019	8	2	31.7	27.7	8.3	9.24	9.34	67879	48858	71.98	47292	40382	59.49	26846	39.55
165	Coscia	flower	white buds	low	15.04.2019	10	2	19.4	25.5	10.6	3.02	0	73215	51978	70.99	51434	46006	62.84	36743	50.19
166	Coscia	flower	complete petal fall	low	15.04.2019	7	2	19.4	25.5	10.6	3.02	0	81223	59391	73.12	58493	54051	66.55	21388	26.33
167	Coscia	flower	initial bloom	high	15.04.2019	11	2	19.4	25.5	10.6	3.02	0	73598	52498	71.33	51858	46820	63.62	35085	47.67
168	Coscia	flower	complete petal fall	high	15.04.2019	11	2	19.4	25.5	10.6	3.02	0	16388	12140	74.08	11908	10975	66.97	4962	30.28
169	Coscia	leaf	leaf	NA	15.04.2019	7	2	19.4	25.5	10.6	3.02	0	68398	49769	72.76	48820	42428	62.03	31646	46.27
170	Coscia	flower	initial bloom	high	15.04.2019	7	2	19.4	25.5	10.6	3.02	0	53500	39037	72.97	38372	34610	64.69	25316	47.32
171	Coscia	flower	initial bloom	low	15.04.2019	9	2	19.4	25.5	10.6	3.02	0	65366	45748	69.99	44887	39334	60.18	29928	45.79
172	Coscia	leaf	leaf	NA	15.04.2019	9	2	19.4	25.5	10.6	3.02	0	73020	50363	68.97	49565	44183	60.51	34352	47.04
173	Coscia	flower	full bloom	high	15.04.2019	7	2	19.4	25.5	10.6	3.02	0	53330	40484	75.91	40205	39185	73.48	24375	45.71
175	Coscia	flower	complete petal fall	high	15.04.2019	7	2	19.4	25.5	10.6	3.02	0	77580	57231	73.77	56599	53152	68.51	23243	29.96
176	Coscia	flower	initial bloom	high	15.04.2019	9	2	19.4	25.5	10.6	3.02	0	74442	50333	67.61	49303	42157	56.63	33119	44.49
177	Coscia	flower	complete petal fall	high	15.04.2019	10	2	19.4	25.5	10.6	3.02	0	82517	62141	75.31	61552	57715	69.94	21576	26.15
178	Coscia	leaf	leaf	NA	15.04.2019	10	2	19.4	25.5	10.6	3.02	0	75222	52766	70.15	51963	44625	59.32	34510	45.88
179	Coscia	flower	full bloom	high	15.04.2019	8	2	19.4	25.5	10.6	3.02	0	78780	58449	74.19	57961	54574	69.27	32725	41.54
180	Coscia	flower	full bloom	low	15.04.2019	7	2	19.4	25.5	10.6	3.02	0	71404	52945	74.15	52255	48619	68.09	27957	39.15
181	Coscia	flower	initial bloom	low	15.04.2019	7	2	19.4	25.5	10.6	3.02	0	92030	64285	69.85	63317	56407	61.29	38894	42.26
182	Coscia	leaf	leaf	NA	15.04.2019	8	2	19.4	25.5	10.6	3.02	0	68621	49975	72.83	49147	45134	65.77	29029	42.3
183	Coscia	flower	white buds	low	15.04.2019	9	2	19.4	25.5	10.6	3.02	0	72006	51458	71.46	50820	45516	63.21	33520	46.55
185	Coscia	flower	full bloom	low	15.04.2019	9	2	19.4	25.5	10.6	3.02	0	76659	55952	72.99	55457	52760	68.82	30095	39.26
186	Coscia	flower	initial bloom	low	15.04.2019	8	2	19.4	25.5	10.6	3.02	0	70121	49110	70.04	48378	43418	61.92	26827	38.26
187	Coscia	flower	white buds	low	15.04.2019	11	2	19.4	25.5	10.6	3.02	0	76646	56320	73.48	55810	50181	65.47	36142	47.15
188	Coscia	flower	complete petal fall	high	15.04.2019	12	2	19.4	25.5	10.6	3.02	0	57861	42843	74.04	42441	39642	68.51	19161	33.12
189	Coscia	flower	white buds	low	15.04.2019	12	2	19.4	25.5	10.6	3.02	0	66107	45159	68.31	44814	39409	59.61	30790	46.58
190	Coscia	flower	complete petal fall	high	15.04.2019	8	2	19.4	25.5	10.6	3.02	0	73030	54667	74.86	53927	48521	66.44	17284	23.67
191	Coscia	flower	initial bloom	high	15.04.2019	8	2	19.4	25.5	10.6	3.02	0	78282	56753	72.5	55732	49204	62.85	36949	47.2
194	Coscia	flower	full bloom	low	15.04.2019	8	2	19.4	25.5	10.6	3.02	0	84930	59970	70.61	58993	53126	62.55	27343	32.19
195	Coscia	flower	initial bloom	high	15.04.2019	12	2	19.4	25.5	10.6	3.02	0	81198	58025	71.46	57132	51620	63.57	31790	39.15
196	Coscia	flower	initial bloom	high	15.04.2019	10	2	19.4	25.5	10.6	3.02	0	76312	53777	70.47	52922	46802	61.33	36484	47.81
197	Coscia	flower	complete petal fall	low	15.04.2019	11	2	19.4	25.5	10.6	3.02	0	118985	88291	74.2	87795	83724	70.37	35794	30.08
198	Coscia	flower	white buds	low	13.04.2019	10	2	31.7	27.7	8.3	9.24	9.34	86867	59088	68.02	58696	51601	59.4	40858	47.04
199	Coscia	flower	initial bloom	low	15.04.2019	12	2	19.4	25.5	10.6	3.02	0	67734	48167	71.11	47470	42094	62.15	29148	43.03
200	Coscia	flower	white buds	low	13.04.2019	8	2	31.7	27.7	8.3	9.24	9.34	72291	48677	67.33	48185	43120	59.65	34153	47.24
201	Coscia	flower	full bloom	high	13.04.2019	9	2	31.7	27.7	8.3	9.24	9.34	71868	52419	72.94	52068	49124	68.35	24755	34.45
202	Coscia	flower	white buds	low	15.04.2019	8	2	19.4	25.5	10.6	3.02	0	70847	49250	69.52	48716	43574	61.5	34318	48.44
203	Coscia	leaf	leaf	NA	15.04.2019	11	2	19.4	25.5	10.6	3.02	0	68883	52315	75.95	51801	48177	69.94	25736	37.36
204	Coscia	flower	initial bloom	high	13.04.2019	9	2	31.7	27.7	8.3	9.24	9.34	53277	35668	66.95	35007	30651	57.53	24762	46.48
205	Coscia	flower	complete petal fall	low	15.04.2019	8	2	19.4	25.5	10.6	3.02	0	74205	55310	74.54	54594	49843	67.17	18865	25.42
206	Coscia	flower	initial bloom	low	13.04.2019	10	2	31.7	27.7	8.3	9.24	9.34	68364	48628	71.13	48095	44464	65.04	32536	47.59
207	Coscia	leaf	leaf	NA	13.04.2019	10	2	31.7	27.7	8.3	9.24	9.34	66463	47244	71.08	46415	41821	62.92	27751	41.75
208	Coscia	flower	initial bloom	low	15.04.2019	11	2	19.4	25.5	10.6	3.02	0	59398	40084	67.48	39019	33796	56.9	26971	45.41
211	Coscia	flower	initial petal fall	high	18.04.2019	7	2	23	21.9	7.3	9.62	7.06	55010	39287	71.42	38712	35357	64.27	19369	35.21
212	Coscia	flower	complete petal fall	low	18.04.2019	10	2	23	21.9	7.3	9.62	7.06	69977	51758	73.96	51324	46974	67.13	25523	36.47
213	Coscia	flower	complete petal fall	high	18.04.2019	8	2	23	21.9	7.3	9.62	7.06	67960	50535	74.36	50217	46957	69.1	26070	38.36
214	Coscia	flower	complete petal fall	low	18.04.2019	11	2	23	21.9	7.3	9.62	7.06	60981	42847	70.26	41911	37223	61.04	19833	32.52
215	Coscia	leaf	leaf	NA	18.04.2019	7	2	23	21.9	7.3	9.62	7.06	80481	60539	75.22	59801	52780	65.58	37814	46.99
216	Coscia	flower	initial petal fall	high	18.04.2019	10	2	23	21.9	7.3	9.62	7.06	82369	60430	73.36	60066	57453	69.75	36697	44.55
217	Coscia	flower	initial petal fall	low	18.04.2019	9	2	23	21.9	7.3	9.62	7.06	66028	48816	73.93	48443	45843	69.43	29694	44.97
218	Coscia	flower	complete petal fall	low	18.04.2019	7	2	23	21.9	7.3	9.62	7.06	59672	44580	74.71	44144	41312	69.23	20354	34.11
219	Coscia	flower	initial petal fall	low	18.04.2019	8	2	23	21.9	7.3	9.62	7.06	70440	52982	75.22	52587	50171	71.23	27718	39.35
220	Coscia	leaf	leaf	NA	18.04.2019	8	2	23	21.9	7.3	9.62	7.06	69680	51616	74.08	51045	46850	67.24	31374	45.03
221	Coscia	flower	complete petal fall	low	18.04.2019	8	2	23	21.9	7.3	9.62	7.06	75666	56818	75.09	56113	51135	67.58	15105	19.96
222	Coscia	flower	complete petal fall	high	18.04.2019	12	2	23	21.9	7.3	9.62	7.06	87617	65495	74.75	65248	61358	70.03	37094	42.34
223	Coscia	leaf	leaf	NA	18.04.2019	12	2	23	21.9	7.3	9.62	7.06	57692	40652	70.46	39925	35357	61.29	24387	42.27
225	Coscia	flower	initial petal fall	high	18.04.2019	11	2	23	21.9	7.3	9.62	7.06	60637	45228	74.59	44761	42670	70.37	25760	42.48
226	Coscia	flower	complete petal fall	low	18.04.2019	12	2	23	21.9	7.3	9.62	7.06	77568	57470	74.09	57222	55200	71.16	33844	43.63
227	Coscia	leaf	leaf	NA	18.04.2019	11	2	23	21.9	7.3	9.62	7.06	73529	53676	73	53221	49835	67.78	34667	47.15
228	Coscia	leaf	leaf	NA	15.04.2019	12	2	19.4	25.5	10.6	3.02	0	69383	48977	70.59	48448	41239	59.44	34601	49.87
229	Coscia	flower	full bloom	low	15.04.2019	10	2	19.4	25.5	10.6	3.02	0	57112	41425	72.53	40889	38552	67.5	23302	40.8
230	Coscia	flower	initial bloom	low	15.04.2019	10	2	19.4	25.5	10.6	3.02	0	58770	42192	71.79	41222	36876	62.75	25437	43.28
231	Coscia	flower	complete petal fall	low	15.04.2019	12	2	19.4	25.5	10.6	3.02	0	76155	57858	75.97	57467	54755	71.9	24190	31.76
232	Coscia	flower	white buds	low	15.04.2019	7	2	19.4	25.5	10.6	3.02	0	72821	50148	68.86	49407	44081	60.53	32670	44.86
234	Coscia	flower	complete petal fall	high	15.04.2019	9	2	19.4	25.5	10.6	3.02	0	73095	54828	75.01	54542	52099	71.28	25607	35.03
235	Coscia	flower	full bloom	high	15.04.2019	10	2	19.4	25.5	10.6	3.02	0	71338	52325	73.35	51938	49711	69.68	32029	44.9
236	Coscia	flower	initial petal fall	low	18.04.2019	11	2	23	21.9	7.3	9.62	7.06	70536	51208	72.6	50900	49272	69.85	30358	43.04
237	Coscia	leaf	leaf	NA	18.04.2019	9	2	23	21.9	7.3	9.62	7.06	76603	54589	71.26	54268	50131	65.44	33852	44.19
239	Coscia	flower	complete petal fall	high	18.04.2019	7	2	23	21.9	7.3	9.62	7.06	60787	44516	73.23	43918	40497	66.62	20284	33.37
240	Coscia	leaf	leaf	NA	18.04.2019	10	2	23	21.9	7.3	9.62	7.06	64121	45208	70.5	44537	40180	62.66	28916	45.1
241	Coscia	flower	initial petal fall	low	18.04.2019	7	2	23	21.9	7.3	9.62	7.06	66704	49189	73.74	48777	46951	70.39	26849	40.25
242	Coscia	flower	initial petal fall	low	18.04.2019	10	3	23	21.9	7.3	9.62	7.06	70079	50587	72.19	49621	44149	63	29269	41.77
243	Coscia	flower	complete petal fall	high	18.04.2019	9	3	23	21.9	7.3	9.62	7.06	75483	57062	75.6	56804	54026	71.57	32387	42.91
244	Coscia	flower	initial petal fall	low	18.04.2019	12	3	23	21.9	7.3	9.62	7.06	69632	52997	76.11	52712	51491	73.95	32074	46.06
245	Coscia	flower	complete petal fall	high	18.04.2019	10	3	23	21.9	7.3	9.62	7.06	71941	53406	74.24	52938	49244	68.45	28845	40.1
246	Coscia	leaf	leaf	NA	21.04.2019	7	3	20.6	21	9.2	8.33	14.02	67861	51297	75.59	50741	47096	69.4	33813	49.83
247	Coscia	flower	initial petal fall	high	21.04.2019	7	3	20.6	21	9.2	8.33	14.02	70417	52619	74.72	52209	48977	69.55	30682	43.57
248	Coscia	flower	complete petal fall	low	21.04.2019	7	3	20.6	21	9.2	8.33	14.02	85937	64682	75.27	64512	63616	74.03	40879	47.57
249	Coscia	flower	full bloom	high	21.04.2019	10	3	20.6	21	9.2	8.33	14.02	76649	55729	72.71	55486	54336	70.89	33701	43.97
250	Coscia	flower	initial petal fall	high	21.04.2019	8	3	20.6	21	9.2	8.33	14.02	81332	60150	73.96	59843	57403	70.58	34108	41.94
251	Coscia	flower	initial petal fall	low	21.04.2019	8	3	20.6	21	9.2	8.33	14.02	70426	52625	74.72	52134	49146	69.78	30811	43.75
252	Coscia	flower	full bloom	high	21.04.2019	11	3	20.6	21	9.2	8.33	14.02	73108	53273	72.87	52876	50316	68.82	33700	46.1
254	Coscia	flower	initial petal fall	high	21.04.2019	9	3	20.6	21	9.2	8.33	14.02	64740	47025	72.64	46689	44254	68.36	30307	46.81
255	Coscia	leaf	leaf	NA	21.04.2019	8	3	20.6	21	9.2	8.33	14.02	72717	53165	73.11	52860	50499	69.45	35538	48.87
256	Coscia	flower	complete petal fall	high	18.04.2019	11	3	23	21.9	7.3	9.62	7.06	80009	60351	75.43	60089	57745	72.17	36255	45.31
257	Coscia	flower	complete petal fall	low	18.04.2019	9	3	23	21.9	7.3	9.62	7.06	68818	51275	74.51	50929	48887	71.04	30130	43.78
258	Coscia	leaf	leaf	NA	21.04.2019	11	3	20.6	21	9.2	8.33	14.02	269	175	65.06	156	155	57.62	152	56.51
259	Coscia	flower	full bloom	low	21.04.2019	11	3	20.6	21	9.2	8.33	14.02	67204	50549	75.22	50020	47068	70.04	29580	44.02
260	Coscia	flower	full bloom	low	21.04.2019	12	3	20.6	21	9.2	8.33	14.02	73297	55386	75.56	54664	51141	69.77	28807	39.3
261	Coscia	flower	full bloom	high	21.04.2019	12	3	20.6	21	9.2	8.33	14.02	73508	55067	74.91	54566	51771	70.43	31929	43.44
262	Coscia	flower	complete petal fall	high	21.04.2019	11	3	20.6	21	9.2	8.33	14.02	66276	49574	74.8	49289	47581	71.79	27324	41.23
263	Coscia	leaf	leaf	NA	21.04.2019	10	3	20.6	21	9.2	8.33	14.02	67302	50563	75.13	50380	48624	72.25	35652	52.97
264	Coscia	flower	initial petal fall	low	21.04.2019	10	3	20.6	21	9.2	8.33	14.02	68725	49841	72.52	49429	47567	69.21	28552	41.55
265	Coscia	flower	complete petal fall	low	21.04.2019	10	3	20.6	21	9.2	8.33	14.02	81261	61719	75.95	61680	61523	75.71	42713	52.56
266	Coscia	flower	complete petal fall	low	21.04.2019	12	3	20.6	21	9.2	8.33	14.02	71973	53378	74.16	53228	52444	72.87	35205	48.91
267	Coscia	leaf	leaf	NA	21.04.2019	12	3	20.6	21	9.2	8.33	14.02	78974	57090	72.29	56617	52882	66.96	35744	45.26
268	Coscia	flower	complete petal fall	high	21.04.2019	12	3	20.6	21	9.2	8.33	14.02	71660	53498	74.66	53441	53133	74.15	37168	51.87
269	Coscia	flower	complete petal fall	high	21.04.2019	10	3	20.6	21	9.2	8.33	14.02	73344	55694	75.94	55607	55250	75.33	37221	50.75
PCR1Blank1	Control	Control	Control	Control	Control	0	NA	0	0	0	0	0	497	307	61.77	291	291	58.55	291	58.55
PCR1Blank2	Control	Control	Control	Control	Control	0	NA	0	0	0	0	0	247	146	59.11	138	130	52.63	130	52.63
PCR1Blank3	Control	Control	Control	Control	Control	0	NA	0	0	0	0	0	595	385	64.71	383	375	63.03	375	63.03
PCR1Blank4	Control	Control	Control	Control	Control	0	NA	0	0	0	0	0	509	316	62.08	300	246	48.33	203	39.88

## Sheet: Table S2
Table S2: rarefication levels for the different analyses
Dataset	Rarefaction depth	Samples removed	Samples retained	ASVs retained	Total reads	Avg reads per sample	figures and analyses this Dataset was used in
Entire dataset with Buchnera, w/o Mitochondria and Chloroplasts	-	-	221	18507	4190267	18960.5	None
Entire dataset but without Buchnera	-	-	221	18451	4146694	18763.3	Figure S2 and S3 - barplots
Rarefied no Buchnera	2432	8	213	8237	518016	2432	Figure S2 (alpha diversity boxplot) and in Figure 3 (Shannon index and Erwinia abundances)
Coscia Flowers and leaves	-	-	170		3728075	21929.9
Coscia flowers and leaves rarefied	6110	1	169	11355	1032590	6110	Alpha diversity calculations, Coscia PCoAs
Coscia Flowers	-	-	141		3165831	22452.7
Coscia Flowers rarefied	6110	1	140	9337	855400	6110	Supplementary figure of PCoAs, PERMANOVA
Coscia Leaves	-	-	29		562244	19387.7
Coscia Leaves Rarefied	11070	3	26	4783	287820	11070	PERMANOVA
Early stages - coscia and spadona white buds and initial bloom	-	-	81		958252	11830.3
Early stages - coscia and spadona white buds and initial bloom rarefied	2530	6	75	6129	189750	2530	PERMANOVA, Fig. 2
Leaves from both cultivars	-	-	46		725847	15779.3
Leaves from both cultivars rarefied	5250	6	40	5782	210000	5250	PERMANOVA
Spadona Flowers and leaves	-	-	51		418619	8208.22
Spadona Flowers and leaves rarefied	2400	8	43	4578	103200	2400
Spadona Flowers	-	-	34		255016	7500.47
Spadona flowers rarefied	2400	4	30	3545	72000	2400	PERMANOVA
Spadona leaves	-	-	17		163603	9623.71
Spadona leaves rarefied	3400	4	13	2772	44200	3400	PERMANOVA

## Sheet: Table S3
Table S3: average phylum relative abundance for the different phenologcal stages and collection dates
Phylum	24.03 White buds	24.03 Leaf	27.03 Initial bloom	27.03 Leaf	31.03 Initial bloom	31.03 Leaf	11.04 White buds	11.04 Initial bloom	11.04 Full bloom	11.04 Leaf	13.04 White buds	13.04 Initial bloom	13.04 Full bloom	13.04 Leaf	15.04 White buds	15.04 Initial bloom	15.04 Full bloom	15.04 Complete petal fall	15.04 Leaf	18.04 Initial petal fall	18.04 Complete petal fall	18.04 Leaf	21.04 Full bloom	21.04 Initial petal fall	21.04 Complete petal fall	21.04 Leaf
Pseudomonadota	0.66066	0.69291	0.74536	0.81867	0.64607	0.66475	0.67475	0.60485	0.85233	0.60814	0.76521	0.62514	0.85627	0.64028	0.82299	0.71663	0.89568	0.95321	0.8382	0.87509	0.93099	0.90077	0.91464	0.90221	0.99553	0.96513
Bacillota	0.13669	0.14995	0.10773	0.09169	0.0565	0.0577	0.07679	0.18186	0.09452	0.18538	0.07789	0.18459	0.09872	0.21183	0.07312	0.16379	0.07066	0.02858	0.10903	0.06698	0.01347	0.05119	0.05814	0.06229	0.00113	0.01908
Bacteroidota	0.14045	0.07511	0.0674	0.03577	0.08782	0.12945	0.15296	0.13124	0.02416	0.10355	0.07093	0.10732	0.02262	0.07388	0.05243	0.02669	0.01674	0.00917	0.02344	0.03189	0.043	0.02268	0.00641	0.01432	0.00236	0.00863
Actinobacteriota	0.05363	0.07004	0.0714	0.04729	0.19672	0.11273	0.08282	0.07416	0.0275	0.09416	0.08097	0.07621	0.02157	0.06558	0.03475	0.08954	0.01621	0.00835	0.02721	0.02412	0.00925	0.02303	0.019	0.0185	0.00098	0.00551
Abditibacteriota	0.00294	0.00164	0.00333	0.00164	0.00709	0.02536	0.00065	0.00011	0.0001	0.00302	0.00031	0.00247	0.00019	0.00144	0.00973	0.00045	6e-05	4e-05	0.00014	0.00114	0.00017	0.00137	0.00049	0.00219	0	0.00041
Unknown Bacteria	0.00018	0.0063	0.00037	0.00041	0.00199	0.00199	0.00521	0.004	0.00072	0.00192	0.0013	0.00154	0.00022	0.00137	0.00027	0.00014	6e-05	0.00016	0.00034	0.00014	0.00278	0.00027	0	7e-05	0	0.00025
Gemmatimonadota	0.00094	0.00027	0.00019	0.00123	0.00072	0.00322	0.00014	0	0	0.00034	0.00034	0.00024	0	0.00075	0.00021	0.00065	6e-05	0	0.00048	0	0	0	0	0.00014	0	8e-05
Deinococcota	0.00106	0.00055	0.00022	0	0.00058	0.00034	0.0012	0.0003	0.0001	0.0011	0.00024	0.00058	4e-05	0.00048	0.00027	0.0001	0	0	0.00021	0	0.00014	0	8e-05	7e-05	0	0
Myxococcota	0.00041	0.00027	0.00071	0	0.00041	0.00089	0.00051	0.00064	5e-05	0.00048	3e-05	0.00021	0	0.00185	7e-05	0.00014	0	0	0.00021	5e-05	3e-05	0.00014	0	0	0	0.00025
Cyanobacteriota	0.00053	0.00027	0.00034	0	3e-05	0.00021	0.00212	0.00131	0.00015	0.00021	0.00027	0.00027	0	0.00027	0.00048	0.00014	6e-05	4e-05	0.00014	0	3e-05	7e-05	8e-05	0	0	0
Bdellovibrionota	6e-05	0.00021	4e-05	0	0.00048	0.00075	0.00055	0.00015	0	7e-05	0.0001	0.0001	0	0.00062	0.00322	3e-05	6e-05	0	7e-05	0	0	0.00014	0	0	0	0
Patescibacteria	0.00012	0.00021	0.00011	0.00082	0.0001	0.00021	0.0001	4e-05	0.0001	0.00027	0.0014	0.00024	0.00026	7e-05	0.00041	0.00041	0.00018	0.00021	0.00021	9e-05	0	0	0.00016	0	0	8e-05
Armatimonadota	0.00088	0.0011	0.00075	0	0.00014	0.00041	7e-05	4e-05	5e-05	7e-05	0	3e-05	4e-05	0.00021	0.00103	7e-05	0	0	0	5e-05	7e-05	0	0	0	0	0
Unassigned Kingdom	0.00012	0.00014	0.0009	0	0	0	0.00103	0.00078	0.0001	0	0.00045	0.00045	0	0.00014	7e-05	0.00024	0	4e-05	0	5e-05	0	7e-05	0.00025	0	0	8e-05
Acidobacteriota	0.00012	0.00034	0.00026	0	0.00027	0.00014	0.00024	7e-05	0	0.00021	0.00031	0.00017	0	7e-05	0.00027	0.00038	6e-05	0.00016	0.00014	5e-05	0	0.00021	0	0	0	0
Planctomycetota	0.00035	0.00021	0.00026	0.00082	0.00027	0.00034	0.0001	0	0	0.00048	0	0	0	0	7e-05	0.00017	6e-05	0	0	0	3e-05	7e-05	0	0	0	0.00016
Verrucomicrobiota	6e-05	0	0.00011	0	0.00048	0.00055	0	0.00011	0	0.00021	7e-05	0.0001	4e-05	0.00041	0.00021	0.00014	0	4e-05	7e-05	0.00018	3e-05	0	8e-05	7e-05	0	0
Chloroflexota	0.00023	0.00014	0.00015	0	0.0001	0.00014	3e-05	0.00015	0	0.00021	0.0001	0.0001	0	0.00048	0.00041	0.00014	0.00012	0	0.00014	5e-05	0	0	0	0	0	0.00025
Eukaryota	0	0.00014	0.00015	0.00082	0.0001	0	0.00014	0.00015	0	0	0	0.0001	0	0	0	3e-05	0	0	0	0	0	0	8e-05	0	0	0
Campilobacterota	0.00059	0	4e-05	0	7e-05	0.00027	3e-05	0	0.0001	0	3e-05	0	0	0.00014	0	0	0	0	0	0	0	0	0	0.00014	0	0
Fusobacteriota	0	7e-05	0.00015	0	3e-05	0.00027	0.00031	0	0	7e-05	0	0.0001	4e-05	0	0	0.00014	0	0	0	0	0	0	0	0	0	0
Nitrospirota	0	0	0	0.00082	0	0	0.0001	0	0	0	0	0	0	0	0	0	0	0	0	0	0	0	0	0	0	0
Desulfobacterota	0	0.00014	0	0	0	0	0.0001	4e-05	0	0	0	0	0	7e-05	0	0	0	0	0	0	0	0	0.00058	0	0	0
SAR324_clade(Marine_group_B)	0	0	0	0	0	0.00021	0	0	0	7e-05	0	3e-05	0	0	0	0	0	0	0	0	0	0	0	0	0	0
Spirochaetota	0	0	0	0	0	0	3e-05	0	0	0	0	0	0	0	0	0	0	0	0	0.00014	0	0	0	0	0	0
Dependentiae	0	0	0	0	0	0	0	0	0	7e-05	0	0	0	7e-05	0	0	0	0	0	0	0	0	0	0	0	0
Sumerlaeota	0	0	0	0	0	0	0	0	0	0	0	0	0	0	0	0	0	0	0	0	0	0	0	0	0	8e-05
Marinimicrobia_(SAR406_clade)	0	0	0	0	0	7e-05	0	0	0	0	0	0	0	0	0	0	0	0	0	0	0	0	0	0	0	0
WPS-2	0	0	4e-05	0	0	0	0	0	0	0	0	0	0	0	0	0	0	0	0	0	0	0	0	0	0	0
Euryarchaeota	0	0	0	0	0	0	0	0	0	0	3e-05	0	0	0	0	0	0	0	0	0	0	0	0	0	0	0

## Sheet: Table S4
Table S4: PERMANOVA results
Test in words	cultivar	Model	test	DF	SumOfSquares	MeanSquare	F	R2	P-value
Flowers vs. leaves at the same collection date	Coscia	adonis , beta.otu.coscia ~ Flower.or.leaf + Collection.date , metadata.coscia , 1000	Flower.or.leaf	1	0.66534	0.66534	3.35827	0.0151618	0.00999001
		adonis , beta.otu.coscia ~ Flower.or.leaf + Collection.date , metadata.coscia , 1000	Collection.date	4	10.9238	2.73095	13.7843	0.248932	0.000999001
		adonis , beta.otu.coscia ~ Flower.or.leaf + Collection.date , metadata.coscia , 1000	Residuals	163	32.2935	0.19812	NA	0.735906	NA
		adonis , beta.otu.coscia ~ Flower.or.leaf + Collection.date , metadata.coscia , 1000	Total	168	43.8827	NA	NA	1	NA
Leaves by collection dates	Coscia	adonis , beta.otu.leaves ~ Collection.date , metadata.coscia.leaves , 1000	Collection.date	4	3.24582	0.811456	4.55475	0.464545	0.000999001
		adonis , beta.otu.leaves ~ Collection.date , metadata.coscia.leaves , 1000	Residuals	21	3.74128	0.178156	NA	0.535455	NA
		adonis , beta.otu.leaves ~ Collection.date , metadata.coscia.leaves , 1000	Total	25	6.9871	NA	NA	1	NA
Leaves by location in the orchard at the same collection dates	Coscia	adonis , beta.otu.leaves ~ Group , metadata.coscia.leaves , 1000 , metadata.coscia.leaves$Collection.date	Group	1	0.132219	0.132219	0.462918	0.0189233	0.876124
		adonis , beta.otu.leaves ~ Group , metadata.coscia.leaves , 1000 , metadata.coscia.leaves$Collection.date	Residuals	24	6.85488	0.28562	NA	0.981077	NA
		adonis , beta.otu.leaves ~ Group , metadata.coscia.leaves , 1000 , metadata.coscia.leaves$Collection.date	Total	25	6.9871	NA	NA	1	NA
Flowers by collection date, corrected to phenological stage	Coscia	adonis , beta.otu.flowers ~ Collection.date , metadata.flowers , 1000 , metadata.flowers$Phenological.stage	Collection.date	4	8.79692	2.19923	11.3669	0.251944	0.000999001
		adonis , beta.otu.flowers ~ Collection.date , metadata.flowers , 1000 , metadata.flowers$Phenological.stage	Residuals	135	26.1193	0.193476	NA	0.748056	NA
		adonis , beta.otu.flowers ~ Collection.date , metadata.flowers , 1000 , metadata.flowers$Phenological.stage	Total	139	34.9162	NA	NA	1	NA
Flowers by phenological stage, corrected for collection dates	Coscia	adonis , beta.otu.flowers ~ Phenological.stage , metadata.flowers , 1000 , metadata.flowers$ollection.date	Phenological.stage	4	11.3207	2.83018	16.1927	0.324226	0.000999001
		adonis , beta.otu.flowers ~ Phenological.stage , metadata.flowers , 1000 , metadata.flowers$ollection.date	Residuals	135	23.5955	0.174781	NA	0.675774	NA
		adonis , beta.otu.flowers ~ Phenological.stage , metadata.flowers , 1000 , metadata.flowers$ollection.date	Total	139	34.9162	NA	NA	1	NA
Location in the orchard, corrected for phanological stage and collection date	Coscia	adonis , beta.otu.flowers ~ Group , metadata.flowers , 1000 , metadata.flowers$CD.PS	Group	1	0.404838	0.404838	1.61882	0.0115946	0.001998
		adonis , beta.otu.flowers ~ Group , metadata.flowers , 1000 , metadata.flowers$CD.PS	Residuals	138	34.5114	0.250082	NA	0.988405	NA
		adonis , beta.otu.flowers ~ Group , metadata.flowers , 1000 , metadata.flowers$CD.PS	Total	139	34.9162	NA	NA	1	NA
Location on the tree, corrected for Phenological stage and collection date	Coscia	adonis , beta.otu.flowers ~ Location.on.tree , metadata.flowers , 1000 , metadata.flowers$CD.PS	Location.on.tree	1	0.381821	0.381821	1.52576	0.0109353	0.00499501
		adonis , beta.otu.flowers ~ Location.on.tree , metadata.flowers , 1000 , metadata.flowers$CD.PS	Residuals	138	34.5344	0.250249	NA	0.989065	NA
		adonis , beta.otu.flowers ~ Location.on.tree , metadata.flowers , 1000 , metadata.flowers$CD.PS	Total	139	34.9162	NA	NA	1	NA
Collection date and phenological stage in one model	Coscia	adonis , beta.otu.flowers ~ Collection.date + Phenological.stage , metadata.flowers , 1000	Collection.date	4	8.79692	2.19923	14.2287	0.251944	0.000999001
		adonis , beta.otu.flowers ~ Collection.date + Phenological.stage , metadata.flowers , 1000	Phenological.stage	4	5.87151	1.46788	9.49693	0.16816	0.000999001
		adonis , beta.otu.flowers ~ Collection.date + Phenological.stage , metadata.flowers , 1000	Residuals	131	20.2478	0.154563	NA	0.579897	NA
		adonis , beta.otu.flowers ~ Collection.date + Phenological.stage , metadata.flowers , 1000	Total	139	34.9162	NA	NA	1	NA
Collection date and phenological stage and the interaction term	Coscia	adonis , beta.otu.flowers ~ Collection.date * Phenological.stage , metadata.flowers , 1000	Collection.date	4	8.79692	2.19923	15.1029	0.251944	0.000999001
		adonis , beta.otu.flowers ~ Collection.date * Phenological.stage , metadata.flowers , 1000	Phenological.stage	4	5.87151	1.46788	10.0804	0.16816	0.000999001
		adonis , beta.otu.flowers ~ Collection.date * Phenological.stage , metadata.flowers , 1000	Collection.date:Phenological.stage	6	2.04576	0.34096	2.34149	0.0585905	0.002997
		adonis , beta.otu.flowers ~ Collection.date * Phenological.stage , metadata.flowers , 1000	Residuals	125	18.202	0.145616	NA	0.521306	NA
		adonis , beta.otu.flowers ~ Collection.date * Phenological.stage , metadata.flowers , 1000	Total	139	34.9162	NA	NA	1	NA
Phenological stage and collection date and interaction term	Coscia	adonis , beta.otu.flowers ~ Phenological.stage * Collection.date , metadata.flowers , 1000	Phenological.stage	4	11.3207	2.83018	19.4359	0.324226	0.000999001
		adonis , beta.otu.flowers ~ Phenological.stage * Collection.date , metadata.flowers , 1000	Collection.date	4	3.34769	0.836923	5.74745	0.0958778	0.000999001
		adonis , beta.otu.flowers ~ Phenological.stage * Collection.date , metadata.flowers , 1000	Phenological.stage:Collection.date	6	2.04576	0.34096	2.34149	0.0585905	0.000999001
		adonis , beta.otu.flowers ~ Phenological.stage * Collection.date , metadata.flowers , 1000	Residuals	125	18.202	0.145616	NA	0.521306	NA
		adonis , beta.otu.flowers ~ Phenological.stage * Collection.date , metadata.flowers , 1000	Total	139	34.9162	NA	NA	1	NA
The effect of cultivar - the same phenological stages at the different cultivars	Spadona and Coscia	adonis , beta.ps.init ~ Cultivar , metadata.ps.init , 1000 , metadata.ps.init$Phenological.stage	Cultivar	1	1.73345	1.73345	6.10216	0.0771428	0.000999001
		adonis , beta.ps.init ~ Cultivar , metadata.ps.init , 1000 , metadata.ps.init$Phenological.stage	Residuals	73	20.7372	0.284071	NA	0.922857	NA
		adonis , beta.ps.init ~ Cultivar , metadata.ps.init , 1000 , metadata.ps.init$Phenological.stage	Total	74	22.4707	NA	NA	1	NA
Location in the orchard, corrected for phanological stage and collection date	Spadona	adonis , beta.sf ~ Group , metadata.spadona.flowers , 1000 , metadata.spadona.flowers$CD.PS	Group	1	0.389027	0.389027	1.34255	0.108774	0.031968
		adonis , beta.sf ~ Group , metadata.spadona.flowers , 1000 , metadata.spadona.flowers$CD.PS	Residuals	11	3.18744	0.289767	NA	0.891226	NA
		adonis , beta.sf ~ Group , metadata.spadona.flowers , 1000 , metadata.spadona.flowers$CD.PS	Total	12	3.57647	NA	NA	1	NA
Collection date	Spadona	adonis , beta.sf ~ Collection.date , metadata.spadona.flowers , 1000 , metadata.spadona.flowers$Phenological.stage	Collection.date	2	0.881649	0.440824	1.63582	0.246514	0.001998
		adonis , beta.sf ~ Collection.date , metadata.spadona.flowers , 1000 , metadata.spadona.flowers$Phenological.stage	Residuals	10	2.69482	0.269482	NA	0.753486	NA
		adonis , beta.sf ~ Collection.date , metadata.spadona.flowers , 1000 , metadata.spadona.flowers$Phenological.stage	Total	12	3.57647	NA	NA	1	NA
Phenological stage	Spadona	adonis , beta.sf ~ Collection.date , metadata.spadona.flowers , 1000 , metadata.spadona.flowers$Phenological.stage	Collection.date	2	0.881649	0.440824	1.63582	0.246514	0.001998
		adonis , beta.sf ~ Collection.date , metadata.spadona.flowers , 1000 , metadata.spadona.flowers$Phenological.stage	Residuals	10	2.69482	0.269482	NA	0.753486	NA
		adonis , beta.sf ~ Collection.date , metadata.spadona.flowers , 1000 , metadata.spadona.flowers$Phenological.stage	Total	12	3.57647	NA	NA	1	NA
Collection date and phenological stage	Spadona	adonis , beta.sf ~ CD.PS , metadata.spadona.flowers , 1000	CD.PS	2	0.881649	0.440824	1.63582	0.246514	0.00899101
		adonis , beta.sf ~ CD.PS , metadata.spadona.flowers , 1000	Residuals	10	2.69482	0.269482	NA	0.753486	NA
		adonis , beta.sf ~ CD.PS , metadata.spadona.flowers , 1000	Total	12	3.57647	NA	NA	1	NA
Collection date of leaves	Spadona	adonis , beta.sl ~ Collection.date , metadata.spadona.leaves , 1000	Collection.date	2	0.887654	0.443827	1.62739	0.245556	0.010989
		adonis , beta.sl ~ Collection.date , metadata.spadona.leaves , 1000	Residuals	10	2.72723	0.272723	NA	0.754444	NA
		adonis , beta.sl ~ Collection.date , metadata.spadona.leaves , 1000	Total	12	3.61488	NA	NA	1	NA
The location in the orchard of leaves		adonis , beta.sl ~ Group , metadata.spadona.leaves , 1000 , metadata.spadona.leaves$Collection.date	Group	1	0.398189	0.398189	1.36167	0.110153	0.033966
	Spadona	adonis , beta.sl ~ Group , metadata.spadona.leaves , 1000 , metadata.spadona.leaves$Collection.date	Residuals	11	3.21669	0.292427	NA	0.889847	NA
		adonis , beta.sl ~ Group , metadata.spadona.leaves , 1000 , metadata.spadona.leaves$Collection.date	Total	12	3.61488	NA	NA	1	NA
Collection date of leaves	Spadona	adonis , beta.l ~ Collection.date , metadata.leaves , 1000	Collection.date	6	5.72218	0.953697	4.35091	0.441676	0.000999001
		adonis , beta.l ~ Collection.date , metadata.leaves , 1000	Residuals	33	7.23342	0.219195	NA	0.558324	NA
		adonis , beta.l ~ Collection.date , metadata.leaves , 1000	Total	39	12.9556	NA	NA	1	NA

## Sheet: Table S5
Table S5: Comparison of the Shannon diversity index of different Collection dates over the same phenological stage in Coscia (Kruskal Wallis rank sum test, correction by FDR)
Phenological stage	P-value	Adjusted P-value	Adjusted significance
White buds	0.3673	0.367
Initial bloom	0.1504	0.18
Full bloom	0.0026	0.005	***
Initial petal fall	0.1255	0.18
Complete petal fall	0.0006	0.002	***
Leaf	0.0005	0.002	***

## Sheet: Table S6
Table S6: Comparison of the Shannon diversity index of different phenological stages over the same collection dates in Coscia (Kruskal Wallis rank sum test, correction by FDR).
Collection Date	P-value	Adjusted P-value	Adjusted significance
11.4	0.0021	0.003	***
13.4	0.0023	0.003	***
15.4	0.0012	0.003	***
18.4	0.8429	0.843
21.4	0.0003	0.001	***
